# Supplementary material for: Sequence and structure analyses of lytic polysaccharide monooxygenases mined from metagenomic DNA of humus samples around white-rot fungi in Cuc Phuong tropical forest, Vietnam
Source: PeerJ. 2024 Jun 24;12:e17553. doi: 10.7717/peerj.17553 (PMC11210479; doi:10.7717/peerj.17553)
Supplement: Data S1 [file peerj-12-17553-s008.fas]

>GL1034380
-----------------MNHRAKIVRIGLLALLIAAAVG-------ALLARKVPLVAPAP
QARMTNAPQHGAMEMPIARQLMCYEAGGFYWPYDGSGIRDAGCRAAYQYVYAKFQDDAQQ
AAYQFEQWHEVSTNVADYNNPEAVKAAIPDGTLCSAGNVLDNQDIPAVLQRVNEFINELH
GRAVRISVRINDKSGLDRPAPWPTQTLTKNSENKATLTYRIATPHSPSFWEIYISRPGYD
P---TREPLTWADLEAPQRLEEVPAVDGKYEL-------------QVDLG-NHSGRRVIY
SRWQRVDAAGEGFYNCSDVNIVAGP-----------------------------------
------------------------------------------------------------
------------------------------------------------------------
------------------------------------------------------------
------------------------------------------------------------
------------------------------------------------------------
------------------------------------------------------------
------------------------------------------------------------
------------------------------------------------------------
-------------------------------------------
>GL0125011
------------------MQIKRRLSAEHLWALT---------------------VAAAA
ATVTTAAYGHGAIETPMARQYQCKLDGGQWQSSDGSSVPNAGCREAWRMLKD-----ENP
QRQFDQWNEFAAFAPNQGQSLEDVKRTVPNGLLCAGGDPTKRG-----------------
-------MDAPQS------AGFRKTEVQS---GKLTMKWYATATHNPSFMRVFITKQGWR
----NTQPLRWEDLEP----VYEGETPMPVGER---------YQYELQLPPGRTGDAMIY
SIWQRRDAGNEGFYNCADVTFKGNG------------TTPPSPWHYKGPFVTPSLSPVAG
DKVRFR------VLTGPGKQEIVDERIDVTAQNLTSWSWTLAEAISARHGAVVQIGKRDD
ADVIAFDRRDIPGNASWTTDKDA---------VAVTSLIPGGGEPDPVAPPQAKISGPST
VKAGETITLTNEGTNNTTGQHYRYDWHAHGFTPMNGTASSWSGTAPATPGKATATLVVTD
IEGRTSRATHDITITGEN-----------------GGGLHPAWPAGLGTYKPG-DVVTGL
DGRAWACKPFPHGGWCNIAPNTPPAQWPYAPGGSGMPAAEDQRAWKLAN-----------
------------------------------------------------------------
------------------------------------------------------------
------------------------------------------------------------
-------------------------------------------
>GL0247266
------------------MLLPQKKTLAAVISS------------------------LVM
STFSGSVFAHGAMENPKARQWECHTQGGHWN---PSTMGNAACKAALEGSPS-----KQA
AFDN-----WNGFTGFAPGSHTVAESDVKDGMLCSGSNAGFAG-----------------
-------FNLPHK-------DWTKTVLQPDSHGKVGMTYYYTAKHTPSFIEFYINKKNVD
P---AKKALGWNDVELLKRFDIASGDPSDRHT------------VNVTIPEDRTGTAVIF
TRWQRIDAVGEGFYNCSDVKIKSRDGSEIPDGGGEEEGGDESDWISKGDFITAAHQPAVG
EQVRFR----LMGGTRGDNLVDVYLKITAQNINNNQWVLDLGRELNRDHSNELQIGQLQT
DGTVRLNEQQPRANQVFVSDKGYGYAIEIVKNADAPAISLDRYTLAPIATTTSGYSYAVT
GSSDKSGVTWQWKNVAGDGRITASPANQAKTQITVPGGVPAGTTATFELTGKTANGTPGK
ATLKVTVQAPQVAPTGPTSIASDKGGKFTAKANFDYSQGNVSYSWSLLKGSSEVSGIDQS
GNVKSGLAAGDYQVKVTAELDNGERKASGTAVLKVTDKDEPGTGDYESWVAGKIYYQGDT
VSWNGVNYIAGHWTTAEPGKGDNWKLHNNAKPVAWLSTMVYLMGNIVSHDGKVWKASQWI
GQDLAPGQSELWKQQ---------------------------------------------
------------------------------------------------------------
-------------------------------------------
>GL0213284
------------------MQPRLFLAAAALLSAG--------------------------
SFLPGHAQAHGTLSKPMSRIYACRQDNPENPANPACAAARVIGGAQPFYDW---------
----------AAINQANANGNHR--AVVPDGQLCSGGNRKYRG-----------------
-------LDLDRS-------DWSTTPIRADADGRYTFEFLGSAPHATREWKFYVTREGWK
----ASDGLRWS--DLEAFCTLGDVPLSEGGVY----------KLDCPLP-RRTGQHVIY
NTWQRSDSQE-AFYTCADVRFEGGD-------------VTPPPQWQDAGALTARSALEVG
TTVSLR-----VFNVAGNDVERVDVVLASGQTAPAQWPLVLARKVN--------------
------------TSAARARVGIL---------RNGVITPVASATAN--------------
-----------------------------HVYLRPGHRFQLDTKVPDPVDPVDPPP----
------------------------------------GDYDYVYPAGIGSYVPGQTVVKGN
DGKLYACRPFPEGAWCNIH---AAAYNPGVGSDWRDAWIPY-------------------
------------------------------------------------------------
------------------------------------------------------------
------------------------------------------------------------
-------------------------------------------
>GL0658692
------------------MHLFHRAVLALSVVAG--------------------------
LALSGSAFAHGTMTKPLSRVKQCHEGNPENPTNPACAAAKAIGGSQPFYDW---------
----------SAIAHGNANGNHR--ELVRDGELCSASIPKYRG-----------------
-------LDLNRT-------DWPTTPIRADARGRYTFEFRAPAPHATREWKFYVTRDGWQ
----PGSPLRWA--DLQEFCTLGNTPLSEGGVY----------KLDCPLP-KRGGQHIIY
NTWQRSDSLE-AFYTCMDVRFEGGDG------------VVPPPQWQDAGAVTANGALDVD
STVTLR-----VFNANGNDLERVETTLAAGQTAPAQWPLALARKVN--------------
------------ASAQHARVGVM---------KNGVIAPVASATEN--------------
-----------------------------RVYLKPGNRFQLETQVPGPVDPVDPPG----
------------------------------------GDFDFVYPAGLGSYTPGETVVKGT
DGKLYACRPFPEGAWCNIN---ADAYRPGTGYAWRDAWVAY-------------------
------------------------------------------------------------
------------------------------------------------------------
------------------------------------------------------------
-------------------------------------------
>GL0089352
-------------------MNKPQTDN---------------------------------
------PLRHGRVTTPASRGAVAIDLG----VLSGWQVDEMEGGKNFPALA---------
----------AGPFPAPFQTDNPSVAPPADGHILSGGKTDARD-----------------
---CVNFTDEEMSKKLNRAFTWPLINVDAG--QVFKVTWKYTAPHTTRGYRWLITKDGWD
----PKQRISRAQLEAQPFAEDFYPQVPYYSHAGELKAKVD---HEVKLPANKKGRHVIV
LMWIVANTGN-AFYQAFDVDFQ--------------------------------------
------------------------------------------------------------
------------------------------------------------------------
------------------------------------------------------------
------------------------------------------------------------
------------------------------------------------------------
------------------------------------------------------------
------------------------------------------------------------
------------------------------------------------------------
-------------------------------------------
>GL0393374
-------------------MNQPQAQT---------------------------------
------QLRHGRVISPASRGAVAIEQG----LLGGWQVNEMEGGKNFPALV---------
----------AGPFPAPFESDNPSVVPPADGHILSGGKDDARD-----------------
---CVNFTDEEMSKKLGRPFTWPLLNVTPG--QTLEVKWEYTAPHTTRGYRWLITKDGWD
----PKQRITRAQLEAKPFAEDFYPQVPYYSHSAELKAKVN---HAVKLPANKQGRHVIV
LMWIVANTGN-AFYQAFDVDFK--------------------------------------
------------------------------------------------------------
------------------------------------------------------------
------------------------------------------------------------
------------------------------------------------------------
------------------------------------------------------------
------------------------------------------------------------
------------------------------------------------------------
------------------------------------------------------------
-------------------------------------------
>GL0681738
-------------------MNQPQAQT---------------------------------
------QLRHGRVISPASRGAVAIEQG----LLGGWQVNEMEGGKNFPALA---------
----------AGPFPAPFESDNPSVVPPADGYILSGGKNDARD-----------------
---CVNFTAEEMSKKLGRPFTWPLLNVTPG--QTLEVKWEYTAPHTTRGYRWLITKDGWD
----PKQRITRAQLEAQPFAEDFYPQVPYYSHSAELKAKVN---HAVKLPGNKQGHHVIV
LMWIVANTGN-AFYQAFDVDFK--------------------------------------
------------------------------------------------------------
------------------------------------------------------------
------------------------------------------------------------
------------------------------------------------------------
------------------------------------------------------------
------------------------------------------------------------
------------------------------------------------------------
------------------------------------------------------------
-------------------------------------------
>GL0620585
-------------------MNNITSALAVALIG---------------------------
-MYSTGALAHGYVFEPKSRSVIHFPPMND--KGEHSNVWPADAVEAPKLPA---------
----------GNDMSPTPIANEQLFQFPPDGKLASGGSTATPA-----------------
---FSKLDDEKQN---------TYNNPMSA--GPHQFKWHLPAKHRTTYFTYYITKPDWQ
SVPGADSRLTRAMFEDKPFCHKVYTYAP-GNPSADISLPTGFETHTCDVP-EREGKQKIY
AVWRVRDTDN-AFYQMIDVDFGGEVITKPV----ANVTPSSHNLSTSTLSLDGSASTGKE
LKYSWA-----VTSNADKVILENSTSAKASIRLKAKPESDFTVNVKLTVTNDKNVSDSKT
VTLNAKAEADSTAPEAKAGSDFT---------VHSNSESRGYDLNGSASVNAEKYQWTIV
SGQDIGALQVANGGEWVSTVHAAKARALIKPGKIGKVTYRLTVTAKNGKTSTDDITVTVK
EAQQASDVQINTGNNQDTIVGSDVIAAAVVSKNNDSLKGAKIEWSALN-HADKIQISSPN
NFSTNLMGKHPYTDNVDVTLQVKVTAPDTGKVSTATKVIKLRPAQTDVKAWDHSKTYKTP
CEKVSYEGNIWLNSWETRGVKPGSDGEWGVWKKEGAANMPKECK----------------
------------------------------------------------------------
------------------------------------------------------------
-------------------------------------------
>GL0883009
-------------------MSLKKPDSARDPQA---------------------------
-ISREVAPRHGAVSSPKSRAYFAAEKG----LIEGNLQYGIEWGKFFPAVT---------
----------GGLKDPYASTDVANIAPPVDGKIASGERPGA-------------------
-----TYLDRTD-------VDWQKHKVYGG--EALDFVWRFVALHKYRRFNYFITRVCWD
----PSQPLSRAQFEAEPFATFLNTRQPYWSYTDAEMWPANPTTHTLTLP-NREGYYVLL
GVWEVAETDK-AFYQVIDLDFLPG------------------------------------
---------------------------GEGPDG---------------------------
----------PDAPTELHDVGTT---------ETS----VDLRWTAAQSGGPIDGFIIYR
DGNEVGRVPAS-------------QRTFTDDNLTPDTRYRYTVKAFDAQG---QLSASSN
VHDAHTKPKEDGGD-------YRDWKLKDSYTTGEVVRHNQTLWQCLASHTAHVESWAPG
AADGFTLWKEYVGRR---------------------------------------------
------------------------------------------------------------
------------------------------------------------------------
------------------------------------------------------------
-------------------------------------------
>GL0293304
-------------------MSNVISKKKLQP-----------------------------
------SLRHGHIFSPKSRAYFAWEAG----RMNAGQLNQREAGKFFPQLA---------
----------SGLRDPIAPDDQANALPPPDGRIASANQGDS-------------------
-----IFLDEPG-------RHWQKHDVESH--QLLTVSWHYTARHLTRRWNYFITRPDWN
----PDLPLSREQFEEKPFWQVQLSEQPFWSHG-EALNPPNPTVHDVMLP-ERTGYHVLL
AVWEVADTGN-AFYQVIDLDFVGASVEPLP----AAPAGLRATSVSTGTVALAWNAPSIP
ASSYRV-----YRDNVLITAVSGLTFNDEGLNAGTRYSYAVSSVNAAGQESARSQSIAII
TLTNDAADLPPTAPTNLHSMGVT---------ATS----VSLMWGPSSSVNALQGYIVYR
DGNEISRLPAS-------------QLSYLDTNVAPANSYRYFVAAIDVQG---RLSVPGN
VLTVTTLTQDNGGGDDNAEQGLRQWVRGTTWYTGERVRHNGLIWVCLQQHTSWLDAWAPG
AVDGFTLWREAR------------------------------------------------
------------------------------------------------------------
------------------------------------------------------------
------------------------------------------------------------
-------------------------------------------
>GL1004230
MGAHWLLFIFITKDCESNEMPERDARTGPLPFMRSFWDSKMSRTPLFWKFSARLALAAYG
ICCVATSYGHGRVTEPPSRIVLCTMNDNADCYVDAWHANAMEKGKFFPATQ---------
----------AGLADVFARDDARNDQPPDDGRIAGSSVNGD-------------------
----LPVLNEQTP------RRWKKNAVRSG--AMQSFTWEYSAIHKTRRWNYFITKSGWN
----ASAPLTRAQFEEKPFCTVQNAGQPYWSPS-ADLMPKNPTIHQCRLP-ERSGYQVIL
AVWEVADTPM-GFYQVIDTEFVSG------------------------------------
------------------------------------------------------------
------------------NMGDV---------VSP----FGTK-----------------
------------------------------------------------------------
------------------------------------------------------------
------------------------------------------------------------
------------------------------------------------------------
------------------------------------------------------------
------------------------------------------------------------
-------------------------------------------
>GL0251010
--------------------MSKLIKVSGCASS---------------------LVMMAA
LMTSQQVVAHGYLNDPPSRAFACQKG------------LNKDCGA-AQYEP---------
----------QSVGETAKGFPQT---GVPDGKIASG-ALSQFA-----------------
------ALDVQSA------TRWHKTEIKD---RTLNFDWYYKATHPATKYEYFITRNGWN
----PNAALARESFDLTPFCTVDAGGKLPTDQPQGSEGPAR-EKHTCQIPGEKSGHHVIL
GIWTVHDTPG-AFHDVVDVNIVAEA-------------ENPDGWR-PVGNITPHADLWVG
DKVKVR---ALTADGESAAYSSQLTIASQEDGKSENWSFKLAEQINTAQTL-VRAGI---
RGDDGSIKPVKGANNLYAKAESG---------VNRFELQTELVEDSG---ASLSIQAFDK
TVELVKGRATLPLTVLGNRTMNIEATVFDASHKAVGSATRVMEPGSATLEIALLSE-PGA
HQIKLIGSTTDGRTTRQRLESLELT------GEGGGQAYDAVYPEGIDSYVAGTTVLQPE
DGKVYECKPFPAAGWCKIN---GHHYKPGTGSDWQDAWILK-------------------
------------------------------------------------------------
------------------------------------------------------------
------------------------------------------------------------
-------------------------------------------
>GL0183513
-------------------MKQAVLRNGLLASSI-------------------CAAIASA
ALVPQMASAHGYIQDPPSRDFGCQLG------------LNSGCGQ-AQYEP---------
----------QSAGELPKGFPLG---GPADGRIIGG--NGAFS-----------------
------ALNEQTA------NRWHLLPLDK---HEIEFKWAYTAPHVTSKWEYFITKNDWN
----PNAALARASFESAPFCTIEGHGKAANDS--SHP------KHTCAIPADRSGHHVIL
GIWTVGDTGS-AFYKAVDVDIQADG-------------GPAPEWR-QVSSINPHRDLKVG
DEVKAR---AFIGGNESQEFSASISIDTVEAGLASNWSYRLAKQINDTQVL-ISAGV---
KDADGNIAPVKGSNIIFAKQESG---------VTNYEFAFEGSPPD----AYMHLHDLKS
EYVLKDGEATVGFSVMTNRSLEVTATLFDATNKQVGFQRQQVNSTTSPFAVQASSV-DGE
HTLKIVGKNADEEILLQEDRPLKLM------TQD-DAAYP-TFPEGLAGYTAGTKVYAKG
TTDVYECKPFPYSGYCVQWSESATQYEPGKGSHWQMAWDKH-------------------
------------------------------------------------------------
------------------------------------------------------------
------------------------------------------------------------
-------------------------------------------
>GL0422153
------------MRLEFVMHTTKTLRKSVVATGV-------------------WLAIAGA
GLHIQIANAHGNLADPPSRAVLCHANQKN---------QNTGCGG-AQYEP---------
----------WSVGEAIGRFPGA---GPVDGKIASGGVRSDFG-----------------
------ALDEQAA------NRWHLTPIHD---RNMQFDWHYQAPHPVTSWEYFITKAGWN
----PNAALTRASFDATPFCVVDGKHQIPAAG--TGTNP----KHSCTLPADRSGQHVIL
GVWKVGDTDK-AFHSVADVDIQLDG-------------GPAPEWP-RLAEISANRDLEVG
DKVTAR---AFDANGERTSHHVSITVANAEEGIAANWAYKLARQINETHTL-VRAGQ---
MDEDGNIEPVQGSNSIFAKAESG---------LTNYILDFEAAAGEP---TTMHLHDVKP
EYTIVDGKGGVDFSVMTNKALTVTARLFDSNNKQVSYSRQNVNG-TEPFALNVVSA-EGE
HTLKVVGVDKRERVLLQDEKTVQLK------AAG-DASHDFVFPESLSSYKAGTKVLQPK
NGKVYECQPFPNSGYCVQYSAGATQFEPGTGSHWNMAWTEK-------------------
------------------------------------------------------------
------------------------------------------------------------
------------------------------------------------------------
-------------------------------------------
>GL0522565
------------------MNKGKTTSKGLYASSL-------------------LAAIAAA
ASLPQLVHAHGYVSDPPSRAYACKLG------------LNQQCGP-VQYEP---------
----------QSVGEAPKGFPAS---GPADGKIASGGVRGDFA-----------------
------AVDEQSA------TRWHLTSITQ---RELAFDWYYTIGHPATKFEYFITKTGWN
----ANEPLTRAAFELTPFCTVDGKGELPGDG--HRPGPAR-EKHHCTLPADRAGQHVIL
GAWTVHDTPA-AFYNVMDVDIQIEG-------------GTPPQWP-QVGSITPHRDLRQG
DKVKAR---AFIGTTESTQHSVSISIDNAEDGIGAHWSHKLAKRINETQPL-VKAGQ---
ADAQGDIHPVLGANLIFAKAASG---------VTSYQLDFETKPVDD---AYLHLHGIKP
EYVLKDGKGAVDFSVMTNRKLQVTSQLFDEHNQQVGHASQLVDASTAPVVLEASSG-AGK
HLLKVVGVDNDKRVVLQEEREVRLL------DAG-NAEHDFVFPQSIETYRAGTLVLQGK
TGEVFECKPFPAEGWCRIYSSNANQYEPGVGSHWQDAWIKR-------------------
------------------------------------------------------------
------------------------------------------------------------
------------------------------------------------------------
-------------------------------------------
>GL0999597
------------------------MKLSKIVLA-------------------LATLGMAG
GAL-----AHGYVSQPASRAFMCNANMGS---------QNKDCGSGPLYEM---------
----------QSV-EGADGFPELNN-GPEDGHIASAG-VASMS-----------------
------RLDEQSE------TRWVKHPISA---GKQSFTWTYTAPHKTKSWDYYLTKSDWN
----PAQPLTRGSFESKPFCHIEGNNIRPSAG-------PD-MPHECTVP-EREGYHVIL
AAWDVADTGA-TFYNVIDVDFGGHN------------------------APAPAPDEDPQ
SDLPAQ------WHSDTVYVGGDRVTWNGKEYQARWWTRGNQP-----------------
-----------GVHEVWSEVK---------------------------------------
------------------------------------------------------------
------------------------------------------------------------
------------------------------------------------------------
------------------------------------------------------------
------------------------------------------------------------
------------------------------------------------------------
-------------------------------------------
>GL0555809
------------------MAAT--IKLNHLAA--------------------ALALLASG
GVL-----AHGYITQPESRNYLCKTG------------GNSQCGA-IQWEP---------
----------QSL-EAPSGFPNG---GPADGQIASAG-HPQFG-----------------
------ELDIQTS------DRWTKRPVQA---GPFAIGWNFTANHVTRNWRYYLTKQEWN
----PNQPLTRDSFDLNPFCVIDGGMVQPPKQ----------VTHQCTLP-ARTGYQVVL
GVWEVGDTAN-SFYNMIDVQFDGGT-------------QPPLTWS-QGGTIYPSIDLVAG
DKARTR---VFDANGERTDLQTVLTIGSAEQGQKNNWAHDLAAKINAEQSQ-IRAGQ---
QTTDGQFNPVYGQNPVYLKAGSN---------LQRVEVQLEQQQPP--ASDSISVSGLES
EYLLDNGKVTLAFTVTAEGDLAVTNTLYDHGGAAKGQTSADIKDSSHSFTIEVSGLSAGH
HQLVIEGKPKAGGAPLQQTLDLMFK------DPASGGDYQYSFPEGLKSYAAGTKVLQPK
DGRIYQCKPYPYSGWCTIWTSTATQYEPGVGTNWQDAWTLVN------------------
------------------------------------------------------------
------------------------------------------------------------
------------------------------------------------------------
-------------------------------------------
>GL0656018
-----------------MNTKFTKLRKKSLSAA-------------------LLAAGIIG
ISTAPNAYAHGFVEKPASR-----AALCTQ----NYGALNLMCGS-IMYEP---------
----------QSL-EAPKGFPQS---GPMDGKIASAG--GLFG-----------------
-----GILDQQTT------DRWFKNTITG---GPNTFTWKYTAPHLTSKWHYYITKRDWN
----PNKPLTRADLEPIGTVAHN--GSAASTN----------LTHTINVPTDRSGYHVIL
AVWDVADTSN-AFYNVIDVNLVNNDGNVDT----EAPTQPNGLHTTKVTSTSAELKWNPS
TDNVGVKEYQVLRDGKVVATIPGTTFTDKNLNSNTKYTYSVKAVDAAGNVSTVSESLVVE
TLHAAPDTESPSQPTSLHTMGIT---------SSSVDLMWGASEDNVAVDHYVIYRGSTK
EQMTAVGTSTITSFKDMNLQSNTSYIYAVAAVDVAGNESIKSSILTVTTKEQSTSYEQ--
-------------------------------------------WSPFKAYKKGDKVEYQG
-------KNYEAVQSYQGYG----------DPNWIN-------ALSLWKEIK--------
------------------------------------------------------------
------------------------------------------------------------
------------------------------------------------------------
-------------------------------------------
>GL0225724
--------------------MKKLLTGLLVAAG-------------------LLSVSLL-
IKTDT-VSAHGYVQSPPARGYQGQLDSQSL----GWTAAFNIYGN-VISNP---------
----------QSL-EAPKGFPVS---GPADGRIASAN--GGLGQI---------------
---GDFVLDNQTS------SRWKKTSIST---GSNIFTWKYTAPHKTTKWHYYMTKTGWD
----QNAPLKRSELELIGTINHD--GSPATNN----------LSHTINIPTDRSGYHIVL
AVWDVADTSN-AFYNVIDVNVN--------------------------------------
-------------NKNSSSQVFGPFL----------------------------------
------------------------------------------------------------
------------------------------------------------------------
------------------------------------------------------------
------------------------------------------------------------
------------------------------------------------------------
------------------------------------------------------------
------------------------------------------------------------
-------------------------------------------
>GL0391320
-----------------------MITRKIFFPV-------------------LLMLAML-
VPSLIHLSAHGYVLSPASRGYQGSLDKASL----GYSVAFGKYGS-VINEP---------
----------GSL-EAPKGFPAL---GPADGKIASAN--GSIG-----------------
---GDTMLDLQTA------DRWKKTNITT---GVNAFIWKYLAYHATAKWHYYMTKQGWD
----PNKPLSRQDLELIGTVTHN--GTPPQDN----------VSHQIIVPANRTGYHIIL
AVWDVADTTN-AFYNVIDVNVTSGTG---V----SAPATPTGLTQIGVTSSSAKMSWIPQ
PDAV---SYAVFRNGQSIQQVSVAAFEDTGLTANTVYTYEIQAKGSSGLTSEKSTPLNIK
TNSEG-IQEKPTAPSNLHSMGAT---------ENSVSLMWMASTHTQGIKNYQVFENG--
---IKVGETVQTSFSRVGLAQDTEYLYTVRSVAMNDQISDMSNELKVRTKKITPGNGQTY
CGAEQYNSANAYPTAGAKVFYACKIWKNKWYANPGELPGTNMVWEEISVCTEGPGCQSSG
PVTYCGAQEYNPAKTYPTAGTKVFYACKIWENKWYANSGETPGSNPVWKVIDTCTEGPGC
TS-GLTSKEGSLSVIVSDHMISFSPEDYYGKMSRVDVINPAGIQMLSSVNPTKSSINISH
LQAGIYFVRIHYKDGSSITKTIRK------------------------------------
------------------------------------------------------------
-------------------------------------------
>GL0200824
-----------------------MMTRKFFFSV-------------------LLMLAIL-
VPSLIHLSAHGYVMSPASRGYQGSLDKATL----GYSAAFSIYGS-IINEP---------
----------GSL-EAPKGFPAL---GPADGKIASAN--GSIG-----------------
---GDTTLDIQTA------DRWKKTNITT---GVNAFIWKYLAYHATAKWHYYMTKQGWN
----PNQPLSRQDLELIGTVTHN--GTPPQDN----------VSHQITVPANRTGYHIIL
AVWDVADTTN-AFYNVIDVNVTSGTG---V----SAPATPTGLTQVGVTSSSAKISWNAQ
TDAA---SYNVFRNGQNIQQVSTPTFQDTGLTANTIYTYEIQAKGSSGLMSGKSAPLNVK
TNSEG-TIEKPTAPSNLHSMSVT---------ENSVSLMWMASTHSQGIKNYQIFENG--
---IKVGETMQTNFLRTGLTQDTEYRYTVKSVAMNDQLSDASNELKIRTKKVTPGNGQSY
CGAEQYNAANAYPTAGVKVFYSCKIWKNKWYANPGELPGTNMVWEEVSTCTEGPGCESSG
PVTYCGAQEYNPAKTYPTAGVKVFYSFKIWENKWYANPGETPGSNAVWKVVSDCNEGSSC
KSSVLTSKENNLSVMVSEHLINFTPESHYGKISRVDIITPHGLQIMTFMNPGQNSMNISR
LQSGIYFVKIQYKDGNSITKTIRK------------------------------------
------------------------------------------------------------
-------------------------------------------
>GL0338092
-----------------------MMTRKIFFPV-------------------LLILAML-
VPSLVHLSAHGYVLSPASRGYQGSLDKATL----GYSTAFGIYGS-IINEP---------
----------GSL-EAPKGFPAF---GPADGKIASAN--GSIG-----------------
---GDTTLDIQTA------DRWKKTNITT---GVNAFIWKYLAYHATAKWHYYMTKQGWD
----PNKPLARQDLELIGTVTHN--GTPPQDN----------VSHQITVPANRNGYHIIL
AVWDVADTTN-AFYNVIDVNVTSGTG---V----AAPATPTGLAQVGVTSSSAKISWNPQ
SDAV---SYSVFRNGQNIQQVSTPTFQDMGLIANTIYTYEIQAKGSSGLTSGKSAPLSVK
TNSEG-VPEKPTAPSNLHAMEVT---------ENSASLMWTASAHSQGIKNYHVFENG--
---IKVAETVQTTFLRTGLSQDTEYNYTVRSVGMNDQLSEVSNTLKVRTKKVTPGNGQSY
CGAEPYNAANAYPIAGVKVFYACKIWKNKWYANPGEVPGTNMVWEEVSACTEGPGCESSG
PVTYCGAQEYNPAKAYPTAGTKVFHACKIWENKWYANPGEAPGSNAVWKVVSDCNEGQAC
KTSALTHKENDLSVIVSEYMINFAPESYYNTISRVDLITPHGLQIITFTNPEKNSMNISR
LQSGTYFVKILYKDGRSITKTIRK------------------------------------
------------------------------------------------------------
-------------------------------------------
>GL0066553
------------------MAPTEYIKVEHLTAFSQSTVPKFAIPKFTQLSLVALALTAGS
SLLSQTASAHGYVISPESRSYACKTG------------SNVNCGA-IQWEP---------
----------QSV-EGPSGFPES---GPADGKIASAA-NGAFS-----------------
------PLDEQSP------SRWSKRDIKA---GWNDFSWQFTANHVTRNWRYYLTRQGWD
----QNQALSRASFDLAPFCVIDGGMVQPPKL----------VTHNCYVPEDRTGYHVIL
AVWEVGDTTN-SFYNAIDVNLSSGA-------------VVPGEWT-DIGDINPSLDLKAG
DKVMTR---VFDANGEQSAKQTQITIADATQGAKQNWPFLLASAINAQQPQ-LKAGQ---
KNAAGVISPVYGKNEIFAAPKSG---------LERVEVSFDIAPAP--G-NQLNVTSLAD
DYTIVDGVAQVSFDVSTNADMQVSAYLFSHDGTAAGYVTQAVNNTSASFVLDVVAPKAGH
YHLQVKAEPKQG-EVIQQNFDLFLK------DQTTAPDADFIFPEGIKSYAAGTKVLQPK
TGKVYQCKPWPYSGYCVQWSPTATGFEPGVGSSWTMAWTEL-------------------
------------------------------------------------------------
------------------------------------------------------------
------------------------------------------------------------
-------------------------------------------
>GL0600730
---------------------MNTSPRTLLSLG-------------------LLSAAML-
-GFSLQASAHGYVESPASRAYQCKLQLN------------AQCGS-VQYEP---------
----------QSV-EGPKGFPQS---GPPDGHIASAN--KSTF-----------------
-----FELDQQSP------ARWNKLSLKT---GANSFTWNLTARHSTTSWRYFITKQGWD
----AGQPLTRASFELTPFCQFNDGGAIPAAK----------VTHQCNIPADRSGSHVIL
AVWDVADTGN-AFYQAIDVDLSK-------------------------------------
------------------------------------------------------------
------------------------------------------------------------
------------------------------------------------------------
------------------------------------------------------------
------------------------------------------------------------
------------------------------------------------------------
------------------------------------------------------------
------------------------------------------------------------
-------------------------------------------
>GL0297948
------------------------MQLKKLSIY-------------------TAALLFTS
SAL-----AHGYVAFPPSRAYQCNTG------------KNSDCGS-VQWEP---------
----------QSV-EQASGFPEGA--MPPDGQLASAG-KANFS-----------------
------QLDSQSP------TRWAKSAIKS---GANNFIWHHSAPHKTTNWRYYITKQNWD
----QNKPLTRSDFESKPFCQIDGNGMTPAIE----------VTHSCNVP-ERTGYQVIY
AVWEIADTAN-SFYQAIDVDFGGTG----------DDAENGSLWTTQLTGQLSGKDLHAG
DKVIAH---FFNASGEVHSLQTELTIASEAQGKSSQWSYDLAEVINTAHHDSLRAGV---
KDGSGNINPIYGVNQVYAPQGSA---------LQSVTLSYSESQEDDTAKESLSLSNVAA
T-PIENGKATVTFNAAAKGEMHLIAVVSDHAGAEKGSLQQTIDNRSLPLSIPLTNVQAGH
HMLRYSASNAQGAIISQGVINLMLE-EKSEPTPAPAGNYDYTFPDNLKSYTAGTKVMQPK
NGKVYQCRPFPYSGYCVQWSQHASQYEPGVGSDWAMAWTEVAQ-----------------
------------------------------------------------------------
------------------------------------------------------------
------------------------------------------------------------
-------------------------------------------
>GL0489328
------------------------MKLSKIALA-------------------LATLTVAS
SAL-----AHGYVESPASRAYMCKLG------------KNIDCGS-VQYEP---------
----------QSV-ERTSGFPTGA--LPPDAQLASAG-ISQYS-----------------
------QLDRQSL------NAWTKTPISA---GPNKFVWYHTAPHKTVNWRWYMTKQDWN
----PNKPLTRDQFESTPFCTVNGNGQAPAQR----------QEMNCNVP-QRTGYQVIY
AVWEIADTTN-SFYQAIDVDFGNAGNVTPS----DDTPVVVSEWNKTLDGQIAGNNVNEG
DKIIAR---FFDANGEVTSLRTEMTVASASQGQASQWSYDLAQAINAAHSD-VRVGV---
KDESGEVNPVHGANSVYVKEGST---------LKSVAISYEEQQAQ--VSEDIAVTNVQF
S-KIKSGAATVTFHVNTQGNVNLEARVMNHAGAEKGYVKQEMNNANQDITMNLSGVTAGH
HMLKYYATNKDGTLFAQDVVDMMLENDAS-ADTGTTGKYDYTFPQSIASYKAGTVVLQPK
NGKTYQCKKAPYNGYCVQYAAGANQFEPGVGSHWQMAWTLKN------------------
------------------------------------------------------------
------------------------------------------------------------
------------------------------------------------------------
-------------------------------------------
>GL0507050
------------------------MKLSKIALA-------------------LATLTVAS
SAL-----AHGYVESPASRAYMCKLG------------KNIDCGT-VQYEP---------
----------QSV-ERTSGFPTGA--LPPDGQLASAG-ISQYS-----------------
------QLDRQSL------NAWTKTPITA---GKNTFTWYHTAPHKTVNWRWYITKQDWN
----PNKPLTRDQFESTPFCTVNGHGQAPAQR----------QQMTCNVP-QRTGYQVIY
AVWEIADTTN-SFYQAIDVDFGNGGNVTP-----DETPAVVSEWTNTLNGQISGNNVNAG
DKVIAR---FFDANGEVVSMRTELTVSSASQGQASQWAFDLAQAINAAHSD-VRVGM---
KDESGEVNPVHGANNVYVKDGST---------LKSVAVSYEEQQSQ--VSEAIAVTNVKF
S-KIKNGAATVTFHVNTQGNVNLEARVMNHAGAEKGYVKQDMNNANQDVTMNLSDVTPGH
HMLKYYASNKDGVMFAQDVIDMMLEGEASNTDNGTAGNYEFIFPQNIASYKAGTVVLQPK
NGKTYKCKTAPYSGYCIQYAAGANQFEPGVGSHWTMAWTLKK------------------
------------------------------------------------------------
------------------------------------------------------------
------------------------------------------------------------
-------------------------------------------
>GL0875000
------------------------MKLSKIALA-------------------LATLTVAS
SAL-----AHGYVDTPASRAYMCKLG------------KNIDCGT-VQYEP---------
----------QSV-ERTSGFPAGA--LPPDGQLASAG-ISQYS-----------------
------QLDRQSL------NAWTKTPITA---GPNKFVWYHTAPHKTVNWRWYITKQDWN
----PNKPLTRDQLEPTPFCTVNGNGQAPAQR----------QEMNCNVP-QRTGYQVIY
AVWEIADTSN-SFYQAIDVDFGNGGNVTP-----DETPAVVSEWNKTLDGQISGNNVNAG
DKVIAR---FFDANGEVASMRTELTVSSASQGNASQWSYDLAQAINAAHSD-VRVGT---
KDESGVVNPVHGVNNVYVKDGST---------LKSVAISYEEQQAQ--VSENIAVSNVKF
S-KIANGNATVTFHVNTQGNVNLEARVMNHAGAEKGYLKQDMNNANQDVTLNLTDVTPGH
HMLKYYAVNKDGTLFAQDVVDMMLEGEAASGNTGNTGNFDYTFPENIKSYKAGTVVLQPK
DGKTYKCKNAPYSGYCVQYAQNANQFEPGVGSHWQMAWTVK-------------------
------------------------------------------------------------
------------------------------------------------------------
------------------------------------------------------------
-------------------------------------------
>GL0417116
------------------------MKISRIALA-------------------MATLTVAS
SAL-----AHGYIESPASRAYMCKQG------------QNIDCGL-VEYEP---------
----------QSV-ERASGFPSGS--LPPDGELASAG-IANYS-----------------
------QLDKQSQ------NAWTKTPMTA---GVHQFVWHHTAPHKTTNWRYYITKQNWN
----PNKPLTRDQFDLTPFCTVNGNGQAPAMT----------QSMNCNVP-ERTGYQVIY
GVWEIADTPN-SFYQAIDVDFGNGGNVTP-----DETPAAASVWSKTLSGQVAGNNLNVG
DKVIAR---FFDANGEIASMATELTIASAQQGDANQWAYDLAQKINSAHHD-VRVGV---
KDESGDVSPVHGANSVFVKEDST---------LKSVAISYEEQKAV--VNESIAVTDLHY
S-KVTHGAATVTFHVNTQGDVNLEAHVLNHPGAEKGYLKQDMNNSNQDVTMNLTNVTPGH
HMLKYYATNKAGTLFAQDVLDMMLEGEATSGDTGKS---DFIFPDNLASYKAGTVVLQPK
DGKTYECKPFPYSGYCKQYSSTSTQFEPGVGSDWKEAWMLKN------------------
------------------------------------------------------------
------------------------------------------------------------
------------------------------------------------------------
-------------------------------------------
>GL0772141
------------------------MKLSKIALA-------------------VAALTVAS
SAF-----AHGYIESPASRAYMCKLG------------HNIDCGS-VQYEP---------
----------QSV-EKASGFPTGA--MPPDGQLASAG-IANYS-----------------
------QLDKQSL------NAWTKNPMTA---GPHEFVWHHTAPHKTTNWRYYITKQNWD
----PNKPLTRDQFELTPFCTINGNGQAPAMT----------KSMTCNVP-ERTGYQVIY
GVWEIADTAN-SFYQAIDVDFGNGGNVTP-----DDTPAVISQWSKTLSGQVAGNNLNTG
DKVIAR---FFDANGEVAALRTELNIGSAAQGDANQWSYDLAQKINAAHSD-MRVGV---
KDEAGEISPVHGANSVFVKDGST---------LQSVAISYEEQKAE--VHETIAVSNLQY
S-NIENGKATVTFHVNTKGDVNVEAHVMSHSGAEKGYLKQEMNNANQDVTMTLTDVTAGH
HMLKYYASNKDGTLFDQDVLNLMLENNAAD-STGQH---DVIFPDGIASYKAGTVVLQPK
DGKTYECKPFPYSGYCVQYSPTANQFEPGVGTHWKEAWVLKN------------------
------------------------------------------------------------
------------------------------------------------------------
------------------------------------------------------------
-------------------------------------------
